# Supplementary material for: Causal relationship between birth weight, uric acid levels, and risk of gout: New insights from a bidirectional two-sample Mendelian randomization study
Source: Medicine (Baltimore). 2026 Jun 5;105(23):e49237. doi: 10.1097/MD.0000000000049237 (PMC13246114; doi:10.1097/MD.0000000000049237)
Supplement: Supplementary file 16 [file medi-105-e49237-s016.xls]

samplesize.exposure	pval.exposure	pos.exposure	beta.exposure	se.exposure	chr.exposure	id.exposure	SNP	effect_allele.exposure	other_allele.exposure	eaf.exposure	exposure	mr_keep.exposure	pval_origin.exposure	data_source.exposure	R2	F
261932	3.40E-21	154987704	0.0879853	0.00930975	1	ukb-b-13378	rs141845046	T	C	0.021842	Birth weight || id:ukb-b-13378	TRUE	reported	igd	0.000330789	86.67235054
261932	1.80E-10	43428581	-0.0292003	0.00457782	1	ukb-b-13378	rs80184186	G	A	0.096521	Birth weight || id:ukb-b-13378	TRUE	reported	igd	0.000148711	38.95779159
261932	1.30E-11	155964698	0.0189714	0.00280486	1	ukb-b-13378	rs12043212	G	A	0.637119	Birth weight || id:ukb-b-13378	TRUE	reported	igd	0.000166423	43.598452
261932	9.60E-11	67418027	-0.0196624	0.0030374	1	ukb-b-13378	rs3008870	T	C	0.728887	Birth weight || id:ukb-b-13378	TRUE	reported	igd	0.000152797	40.02812094
261932	4.10E-08	161574305	-0.0177192	0.00322898	1	ukb-b-13378	rs35989200	G	A	0.230717	Birth weight || id:ukb-b-13378	TRUE	reported	igd	0.000111451	29.19561281
261932	3.40E-08	184672098	-0.0544097	0.00985844	1	ukb-b-13378	rs78444298	A	G	0.019389	Birth weight || id:ukb-b-13378	TRUE	reported	igd	0.000112573	29.48960566
261932	7.70E-10	214176779	0.0189341	0.00307797	1	ukb-b-13378	rs7541039	T	C	0.260431	Birth weight || id:ukb-b-13378	TRUE	reported	igd	0.000138099	36.17728147
261932	7.30E-11	214724668	0.0179535	0.00275595	1	ukb-b-13378	rs3806315	A	G	0.593763	Birth weight || id:ukb-b-13378	TRUE	reported	igd	0.000155497	40.73555473
261932	4.20E-11	176521655	-0.0533093	0.00807933	1	ukb-b-13378	rs10913200	A	G	0.028623	Birth weight || id:ukb-b-13378	TRUE	reported	igd	0.00015803	41.39928132
261932	2.70E-08	205679887	-0.015135	0.00272065	1	ukb-b-13378	rs823096	T	G	0.448547	Birth weight || id:ukb-b-13378	TRUE	reported	igd	0.000113321	29.6855956
261932	1.20E-08	150369337	0.0159634	0.00280379	1	ukb-b-13378	rs1776270	A	G	0.631655	Birth weight || id:ukb-b-13378	TRUE	reported	igd	0.000118581	31.06363325
261932	8.90E-11	226992454	0.0210036	0.00323899	2	ukb-b-13378	rs1522811	A	C	0.225712	Birth weight || id:ukb-b-13378	TRUE	reported	igd	0.000154197	40.39493054
261932	6.30E-20	9673372	0.026827	0.00293527	2	ukb-b-13378	rs13034367	A	T	0.304702	Birth weight || id:ukb-b-13378	TRUE	reported	igd	0.000304944	79.89842125
261932	1.50E-15	23887437	0.0232327	0.00291195	2	ukb-b-13378	rs1991083	T	C	0.680137	Birth weight || id:ukb-b-13378	TRUE	reported	igd	0.00023485	61.52859825
261932	1.10E-08	217543728	-0.037688	0.00659962	2	ukb-b-13378	rs11575194	A	G	0.043673	Birth weight || id:ukb-b-13378	TRUE	reported	igd	0.000118647	31.08081474
261932	2.00E-09	46625781	0.017146	0.00285945	2	ukb-b-13378	rs7606737	G	A	0.658885	Birth weight || id:ukb-b-13378	TRUE	reported	igd	0.00013215	34.61853704
261932	4.30E-10	109240242	-0.0169469	0.00271393	2	ukb-b-13378	rs8179686	T	C	0.455937	Birth weight || id:ukb-b-13378	TRUE	reported	igd	0.000142483	37.3260201
261932	7.80E-48	46484188	0.0445365	0.00306513	2	ukb-b-13378	rs1374205	C	T	0.699414	Birth weight || id:ukb-b-13378	TRUE	reported	igd	0.000833998	218.6315477
261932	4.90E-08	43858032	0.017025	0.00312085	2	ukb-b-13378	rs72790949	C	T	0.25245	Birth weight || id:ukb-b-13378	TRUE	reported	igd	0.000109401	28.65844456
261932	4.50E-10	111992435	0.0168765	0.0027066	2	ukb-b-13378	rs9636364	A	G	0.543484	Birth weight || id:ukb-b-13378	TRUE	reported	igd	0.000141331	37.02406981
261932	3.90E-12	183380900	-0.0213473	0.00307494	3	ukb-b-13378	rs9827156	A	G	0.262196	Birth weight || id:ukb-b-13378	TRUE	reported	igd	0.000176312	46.18966272
261932	1.40E-08	38437835	-0.0158848	0.00279972	3	ukb-b-13378	rs2070988	G	A	0.373068	Birth weight || id:ukb-b-13378	TRUE	reported	igd	0.000118033	30.91992569
261932	7.10E-11	67075271	-0.0288745	0.00442974	3	ukb-b-13378	rs7374686	G	A	0.891157	Birth weight || id:ukb-b-13378	TRUE	reported	igd	0.000161739	42.37104333
261932	7.70E-73	156795468	-0.0499086	0.00276485	3	ukb-b-13378	rs13322435	G	A	0.404219	Birth weight || id:ukb-b-13378	TRUE	reported	igd	0.001199732	314.6231941
261932	3.10E-37	123065778	0.0401315	0.00314716	3	ukb-b-13378	rs11708067	G	A	0.242935	Birth weight || id:ukb-b-13378	TRUE	reported	igd	0.000592412	155.262523
261932	1.10E-13	148618975	-0.0205242	0.00276435	3	ukb-b-13378	rs13082455	T	G	0.607137	Birth weight || id:ukb-b-13378	TRUE	reported	igd	0.000200951	52.64569028
261932	1.20E-09	142123841	0.024039	0.00395769	3	ukb-b-13378	rs2306700	T	C	0.135394	Birth weight || id:ukb-b-13378	TRUE	reported	igd	0.000135295	35.44250907
261932	8.00E-25	17998426	0.0316666	0.00307803	4	ukb-b-13378	rs2061456	A	C	0.260587	Birth weight || id:ukb-b-13378	TRUE	reported	igd	0.000386432	101.2571727
261932	3.10E-18	145578799	0.0237116	0.00272323	4	ukb-b-13378	rs62346130	T	C	0.435161	Birth weight || id:ukb-b-13378	TRUE	reported	igd	0.000276393	72.41551985
261932	6.60E-18	106115450	0.0247758	0.00287395	4	ukb-b-13378	rs1015521	T	G	0.330407	Birth weight || id:ukb-b-13378	TRUE	reported	igd	0.00027161	71.16209595
261932	7.80E-18	134772442	0.0921723	0.0107151	4	ukb-b-13378	rs149600208	T	C	0.01677	Birth weight || id:ukb-b-13378	TRUE	reported	igd	0.000280168	73.40505431
261932	1.20E-09	158437819	-0.0240127	0.00394679	5	ukb-b-13378	rs72813916	C	T	0.13742	Birth weight || id:ukb-b-13378	TRUE	reported	igd	0.000136698	35.81013254
261932	1.90E-09	77912801	0.0163939	0.00272781	5	ukb-b-13378	rs9293754	T	C	0.430307	Birth weight || id:ukb-b-13378	TRUE	reported	igd	0.000131769	34.51885062
261932	1.70E-08	90567180	-0.0231891	0.0041142	5	ukb-b-13378	rs2048452	A	C	0.876809	Birth weight || id:ukb-b-13378	TRUE	reported	igd	0.000116167	30.4310865
261932	1.60E-09	36160668	0.019908	0.00330141	5	ukb-b-13378	rs12656216	A	G	0.785045	Birth weight || id:ukb-b-13378	TRUE	reported	igd	0.00013376	35.04053283
261932	2.70E-11	133863352	0.0182509	0.00274007	5	ukb-b-13378	rs329121	C	G	0.581371	Birth weight || id:ukb-b-13378	TRUE	reported	igd	0.000162137	42.47534403
261932	2.00E-11	157844105	0.0188506	0.00281105	5	ukb-b-13378	rs71585962	A	G	0.362572	Birth weight || id:ukb-b-13378	TRUE	reported	igd	0.00016425	43.02910692
261932	4.70E-09	67598184	-0.0158487	0.0027062	5	ukb-b-13378	rs6873192	G	A	0.515848	Birth weight || id:ukb-b-13378	TRUE	reported	igd	0.000125464	32.86703303
261932	2.90E-16	57051724	-0.0303903	0.00371712	5	ukb-b-13378	rs10037009	T	C	0.156516	Birth weight || id:ukb-b-13378	TRUE	reported	igd	0.000243857	63.88909276
261932	5.20E-21	53330801	-0.0285053	0.00303078	6	ukb-b-13378	rs9382212	C	T	0.270829	Birth weight || id:ukb-b-13378	TRUE	reported	igd	0.000320927	84.08730311
261932	6.40E-10	166142456	0.0179273	0.00290095	6	ukb-b-13378	rs2934844	T	A	0.670329	Birth weight || id:ukb-b-13378	TRUE	reported	igd	0.000142046	37.2113528
261932	2.60E-15	35484850	0.0260056	0.00328755	6	ukb-b-13378	rs12205495	A	T	0.218355	Birth weight || id:ukb-b-13378	TRUE	reported	igd	0.000230853	60.48141738
261932	4.30E-17	34172055	-0.0302476	0.0035991	6	ukb-b-13378	rs1187115	A	C	0.8301	Birth weight || id:ukb-b-13378	TRUE	reported	igd	0.000258069	67.61342969
261932	4.10E-10	127428232	0.0199067	0.00318465	6	ukb-b-13378	rs35323862	T	C	0.236387	Birth weight || id:ukb-b-13378	TRUE	reported	igd	0.000143062	37.47769045
261932	4.50E-19	109353407	0.0370043	0.0041464	6	ukb-b-13378	rs12206634	A	G	0.121396	Birth weight || id:ukb-b-13378	TRUE	reported	igd	0.0002921	76.53217469
261932	2.00E-24	152042502	-0.0308134	0.00302185	6	ukb-b-13378	rs7772579	C	A	0.276637	Birth weight || id:ukb-b-13378	TRUE	reported	igd	0.000379993	99.56944799
261932	4.00E-14	141878669	0.0236772	0.00313203	6	ukb-b-13378	rs9399373	A	T	0.745016	Birth weight || id:ukb-b-13378	TRUE	reported	igd	0.000212995	55.80164036
261932	1.10E-26	20686573	-0.0327367	0.00306233	6	ukb-b-13378	rs7766070	A	C	0.26388	Birth weight || id:ukb-b-13378	TRUE	reported	igd	0.000416346	109.0990536
261932	1.20E-08	26255451	-0.0155799	0.00273512	6	ukb-b-13378	rs6935954	G	A	0.57798	Birth weight || id:ukb-b-13378	TRUE	reported	igd	0.000118415	31.0200036
261932	1.10E-09	158785893	0.0196226	0.00321984	6	ukb-b-13378	rs62437400	T	C	0.234728	Birth weight || id:ukb-b-13378	TRUE	reported	igd	0.000138332	36.23841078
261932	1.30E-12	142713842	-0.0208491	0.002939	6	ukb-b-13378	rs6570508	A	G	0.303939	Birth weight || id:ukb-b-13378	TRUE	reported	igd	0.000183924	48.18406979
261932	4.10E-10	15066121	-0.0179767	0.00287591	6	ukb-b-13378	rs2747503	T	C	0.314835	Birth weight || id:ukb-b-13378	TRUE	reported	igd	0.000139421	36.52362801
261932	2.00E-09	37105893	-0.0218927	0.00364894	6	ukb-b-13378	rs2395668	G	A	0.16424	Birth weight || id:ukb-b-13378	TRUE	reported	igd	0.00013158	34.46922799
261932	7.60E-13	73034559	0.0383734	0.00535312	7	ukb-b-13378	rs112139215	A	C	0.068719	Birth weight || id:ukb-b-13378	TRUE	reported	igd	0.000188473	49.37592377
261932	2.20E-57	44246271	-0.23456	0.0146901	7	ukb-b-13378	rs138715366	T	C	0.008613	Birth weight || id:ukb-b-13378	TRUE	reported	igd	0.000939584	246.3366661
261932	4.80E-11	22705723	-0.0190009	0.00288838	7	ukb-b-13378	rs2905323	C	T	0.66245	Birth weight || id:ukb-b-13378	TRUE	reported	igd	0.000161462	42.2984962
261932	4.80E-22	23513093	-0.0302654	0.00313566	7	ukb-b-13378	rs34776209	T	C	0.247779	Birth weight || id:ukb-b-13378	TRUE	reported	igd	0.000341454	89.46771412
261932	3.90E-08	6448763	0.014909	0.00271301	7	ukb-b-13378	rs836559	C	G	0.458959	Birth weight || id:ukb-b-13378	TRUE	reported	igd	0.00011039	28.91773545
261932	2.70E-08	47274382	0.0260363	0.00468276	7	ukb-b-13378	rs10499659	G	C	0.092994	Birth weight || id:ukb-b-13378	TRUE	reported	igd	0.000114355	29.95632459
261932	1.30E-15	2760609	-0.0236319	0.00295721	7	ukb-b-13378	rs798550	G	A	0.296709	Birth weight || id:ukb-b-13378	TRUE	reported	igd	0.000233074	61.06319627
261932	3.10E-10	93159688	0.0176346	0.00280157	7	ukb-b-13378	rs4141362	A	G	0.373165	Birth weight || id:ukb-b-13378	TRUE	reported	igd	0.000145484	38.11218024
261932	2.20E-08	40913646	-0.0154022	0.00275401	7	ukb-b-13378	rs6462990	C	T	0.411083	Birth weight || id:ukb-b-13378	TRUE	reported	igd	0.000114863	30.08945011
261932	1.00E-09	46285940	-0.0338797	0.00555197	7	ukb-b-13378	rs6971880	A	T	0.064302	Birth weight || id:ukb-b-13378	TRUE	reported	igd	0.000138124	36.18382911
261932	4.80E-09	107075569	0.0186439	0.00318533	7	ukb-b-13378	rs10224503	C	A	0.237196	Birth weight || id:ukb-b-13378	TRUE	reported	igd	0.000125784	32.95062993
261932	4.70E-12	127660763	-0.0208345	0.00301374	7	ukb-b-13378	rs6467157	C	T	0.295662	Birth weight || id:ukb-b-13378	TRUE	reported	igd	0.000180789	47.36271138
261932	1.00E-10	38365841	0.0218703	0.00338322	8	ukb-b-13378	rs2568232	G	T	0.795627	Birth weight || id:ukb-b-13378	TRUE	reported	igd	0.000155551	40.74978411
261932	4.50E-08	28191306	0.0148469	0.00271415	8	ukb-b-13378	rs351776	C	A	0.547824	Birth weight || id:ukb-b-13378	TRUE	reported	igd	0.000109207	28.60769048
261932	4.20E-08	126468831	-0.0182835	0.00333564	8	ukb-b-13378	rs2003370	C	A	0.208506	Birth weight || id:ukb-b-13378	TRUE	reported	igd	0.000110335	28.90333891
261932	5.10E-10	142341543	0.0168897	0.00271649	8	ukb-b-13378	rs12679821	T	C	0.481795	Birth weight || id:ukb-b-13378	TRUE	reported	igd	0.000142442	37.3151218
261932	5.60E-12	129170126	0.0197706	0.00286925	8	ukb-b-13378	rs2608029	G	C	0.336408	Birth weight || id:ukb-b-13378	TRUE	reported	igd	0.000174517	45.71915476
261932	4.70E-08	23396874	-0.0172809	0.00316294	8	ukb-b-13378	rs7842144	G	T	0.241046	Birth weight || id:ukb-b-13378	TRUE	reported	igd	0.000109264	28.6227127
261932	1.20E-14	41533514	-0.0255781	0.00331512	8	ukb-b-13378	rs13266210	G	A	0.213786	Birth weight || id:ukb-b-13378	TRUE	reported	igd	0.000219931	57.61921808
261932	1.10E-10	57122215	-0.0258984	0.00401205	8	ukb-b-13378	rs72656010	C	T	0.13182	Birth weight || id:ukb-b-13378	TRUE	reported	igd	0.000153521	40.21785182
261932	4.30E-13	6446938	0.0353034	0.00487313	8	ukb-b-13378	rs62496903	T	C	0.083882	Birth weight || id:ukb-b-13378	TRUE	reported	igd	0.00019155	50.18243097
261932	1.30E-12	106112262	0.0249536	0.00351588	8	ukb-b-13378	rs10505073	C	G	0.182954	Birth weight || id:ukb-b-13378	TRUE	reported	igd	0.000186159	48.76979496
261932	2.80E-26	98273305	0.0492291	0.00464176	9	ukb-b-13378	rs145965565	G	T	0.09449	Birth weight || id:ukb-b-13378	TRUE	reported	igd	0.000414718	108.6721546
261932	2.50E-09	123678129	0.0167896	0.00281608	9	ukb-b-13378	rs2159778	A	G	0.639076	Birth weight || id:ukb-b-13378	TRUE	reported	igd	0.000130041	34.06596433
261932	1.40E-12	96900505	-0.023597	0.00333293	9	ukb-b-13378	rs7854962	G	C	0.212965	Birth weight || id:ukb-b-13378	TRUE	reported	igd	0.000186658	48.90037352
261932	3.00E-10	113891000	0.0171806	0.00272749	9	ukb-b-13378	rs1888190	T	C	0.55582	Birth weight || id:ukb-b-13378	TRUE	reported	igd	0.000145747	38.18109359
261932	9.00E-16	125747038	-0.0313996	0.00390546	9	ukb-b-13378	rs614274	T	G	0.860444	Birth weight || id:ukb-b-13378	TRUE	reported	igd	0.000236782	62.03509318
261932	1.20E-08	94266286	0.0201728	0.00354178	9	ukb-b-13378	rs768056	T	C	0.178061	Birth weight || id:ukb-b-13378	TRUE	reported	igd	0.000119116	31.20381788
261932	6.50E-21	139245460	-0.0288414	0.00307424	9	ukb-b-13378	rs28378473	C	T	0.73377	Birth weight || id:ukb-b-13378	TRUE	reported	igd	0.000324997	85.15419065
261932	1.40E-08	38007747	-0.0153271	0.00270424	9	ukb-b-13378	rs7028020	G	A	0.483541	Birth weight || id:ukb-b-13378	TRUE	reported	igd	0.000117333	30.73656528
261932	1.30E-12	124128443	0.0192207	0.00270872	10	ukb-b-13378	rs2901307	T	C	0.469451	Birth weight || id:ukb-b-13378	TRUE	reported	igd	0.000184028	48.21135499
261932	4.20E-09	89605008	-0.0340651	0.00579899	10	ukb-b-13378	rs72814147	T	C	0.05743	Birth weight || id:ukb-b-13378	TRUE	reported	igd	0.000125632	32.91103718
261932	7.00E-20	115805056	0.028157	0.00308492	10	ukb-b-13378	rs1801253	C	G	0.73695	Birth weight || id:ukb-b-13378	TRUE	reported	igd	0.000307382	80.53744442
261932	9.90E-10	52648454	-0.0217875	0.00356563	10	ukb-b-13378	rs10821907	T	C	0.179309	Birth weight || id:ukb-b-13378	TRUE	reported	igd	0.00013971	36.59927459
261932	6.00E-17	94467145	0.023367	0.00279347	10	ukb-b-13378	rs11187141	T	A	0.37678	Birth weight || id:ukb-b-13378	TRUE	reported	igd	0.000256428	67.18336601
261932	1.20E-23	70986723	0.0292466	0.00291763	10	ukb-b-13378	rs9645500	G	T	0.691674	Birth weight || id:ukb-b-13378	TRUE	reported	igd	0.000364832	95.59519913
261932	3.10E-14	25056118	-0.0231964	0.003054	10	ukb-b-13378	rs4350272	G	A	0.731337	Birth weight || id:ukb-b-13378	TRUE	reported	igd	0.000211445	55.39539477
261932	6.30E-20	104958244	-0.0253	0.00276847	10	ukb-b-13378	rs10883846	T	C	0.39359	Birth weight || id:ukb-b-13378	TRUE	reported	igd	0.000305549	80.05701809
261932	3.80E-12	111490420	0.0207626	0.00298947	11	ukb-b-13378	rs577044	T	G	0.714305	Birth weight || id:ukb-b-13378	TRUE	reported	igd	0.000175946	46.09368845
261932	2.70E-09	65229828	0.0204296	0.00343499	11	ukb-b-13378	rs2508710	T	G	0.191068	Birth weight || id:ukb-b-13378	TRUE	reported	igd	0.000129018	33.79799787
261932	3.40E-20	2130620	0.0474408	0.005154	11	ukb-b-13378	rs72851023	T	C	0.0762	Birth weight || id:ukb-b-13378	TRUE	reported	igd	0.00031686	83.02135323
261932	4.40E-10	32410337	-0.0190399	0.00305177	11	ukb-b-13378	rs5030317	G	C	0.267635	Birth weight || id:ukb-b-13378	TRUE	reported	igd	0.000142112	37.22860613
261932	1.60E-08	130273230	-0.0157805	0.00279498	11	ukb-b-13378	rs11222084	T	A	0.369492	Birth weight || id:ukb-b-13378	TRUE	reported	igd	0.000116029	30.39504513
261932	4.00E-08	46273240	-0.0150806	0.00274666	11	ukb-b-13378	rs10769199	G	T	0.418834	Birth weight || id:ukb-b-13378	TRUE	reported	igd	0.000110716	29.00298476
261932	1.10E-08	10331664	-0.0154547	0.00270353	11	ukb-b-13378	rs4444073	C	A	0.482626	Birth weight || id:ukb-b-13378	TRUE	reported	igd	0.00011928	31.2466539
261932	2.10E-10	69303727	-0.0172143	0.00270795	11	ukb-b-13378	rs10796820	T	G	0.529237	Birth weight || id:ukb-b-13378	TRUE	reported	igd	0.000147659	38.68215193
261932	6.50E-46	66376091	-0.0387395	0.00272361	12	ukb-b-13378	rs7306710	C	T	0.518954	Birth weight || id:ukb-b-13378	TRUE	reported	igd	0.000749296	196.4103047
261932	5.30E-12	66452879	0.0200027	0.00290007	12	ukb-b-13378	rs10784514	T	C	0.681689	Birth weight || id:ukb-b-13378	TRUE	reported	igd	0.000173638	45.48894151
261932	3.50E-09	46798900	0.0163953	0.00277663	12	ukb-b-13378	rs9669403	A	G	0.401996	Birth weight || id:ukb-b-13378	TRUE	reported	igd	0.000129239	33.85602185
261932	1.00E-09	21936398	-0.036509	0.00597692	12	ukb-b-13378	rs118106744	T	C	0.05371	Birth weight || id:ukb-b-13378	TRUE	reported	igd	0.000135491	35.49387076
261932	3.20E-13	26875565	-0.0197307	0.00270772	12	ukb-b-13378	rs2291261	A	G	0.487261	Birth weight || id:ukb-b-13378	TRUE	reported	igd	0.000194524	50.96156052
261932	5.50E-21	4384844	0.0981802	0.0104446	12	ukb-b-13378	rs76895963	G	T	0.02074	Birth weight || id:ukb-b-13378	TRUE	reported	igd	0.000391548	102.59824
261932	4.80E-09	121490771	-0.0833258	0.0142334	12	ukb-b-13378	rs564004739	T	G	0.010277	Birth weight || id:ukb-b-13378	TRUE	reported	igd	0.000141244	37.00118113
261932	5.40E-23	111884608	0.0266667	0.00270064	12	ukb-b-13378	rs3184504	C	T	0.51828	Birth weight || id:ukb-b-13378	TRUE	reported	igd	0.000355081	93.03945416
261932	1.10E-10	28499962	-0.021103	0.00327135	13	ukb-b-13378	rs7981781	A	G	0.220131	Birth weight || id:ukb-b-13378	TRUE	reported	igd	0.000152905	40.05649185
261932	3.90E-12	73625868	-0.0245208	0.00353325	13	ukb-b-13378	rs61627123	C	T	0.180093	Birth weight || id:ukb-b-13378	TRUE	reported	igd	0.000177566	46.51821682
261932	1.20E-10	40648257	-0.0277665	0.00430888	13	ukb-b-13378	rs9603672	A	G	0.887412	Birth weight || id:ukb-b-13378	TRUE	reported	igd	0.00015406	40.35913341
261932	2.20E-10	21542766	-0.0229816	0.00362265	14	ukb-b-13378	rs12889267	G	A	0.167024	Birth weight || id:ukb-b-13378	TRUE	reported	igd	0.000146961	38.49913387
261932	2.70E-10	101194339	-0.0260212	0.00411916	14	ukb-b-13378	rs72698731	C	T	0.126249	Birth weight || id:ukb-b-13378	TRUE	reported	igd	0.000149383	39.13365334
261932	7.10E-10	91428589	0.0167184	0.00271199	15	ukb-b-13378	rs7183988	G	T	0.526663	Birth weight || id:ukb-b-13378	TRUE	reported	igd	0.000139355	36.50635311
261932	5.10E-12	60883281	0.0191689	0.00277728	15	ukb-b-13378	rs339969	A	C	0.615	Birth weight || id:ukb-b-13378	TRUE	reported	igd	0.000174004	45.58490386
261932	4.70E-14	96858409	-0.0237633	0.00315165	15	ukb-b-13378	rs4310804	G	C	0.24736	Birth weight || id:ukb-b-13378	TRUE	reported	igd	0.000210262	55.08544134
261932	2.70E-19	99193276	-0.0251713	0.00280338	15	ukb-b-13378	rs7402983	C	A	0.601548	Birth weight || id:ukb-b-13378	TRUE	reported	igd	0.00030373	79.5801506
261932	4.00E-08	67139348	-0.0422425	0.00769377	16	ukb-b-13378	rs74932341	T	C	0.031926	Birth weight || id:ukb-b-13378	TRUE	reported	igd	0.000110302	28.89451677
261932	1.60E-09	55730724	-0.0164336	0.0027223	16	ukb-b-13378	rs36012	A	G	0.437925	Birth weight || id:ukb-b-13378	TRUE	reported	igd	0.00013295	34.82831098
261932	7.60E-09	88317285	0.0169297	0.00293034	16	ukb-b-13378	rs9783782	G	T	0.308365	Birth weight || id:ukb-b-13378	TRUE	reported	igd	0.000122256	32.02645749
261932	6.30E-12	29166302	-0.0209738	0.00305202	17	ukb-b-13378	rs62070643	G	A	0.269039	Birth weight || id:ukb-b-13378	TRUE	reported	igd	0.000173019	45.32669746
261932	5.10E-09	2102437	-0.0166026	0.00284051	17	ukb-b-13378	rs16952009	T	C	0.348071	Birth weight || id:ukb-b-13378	TRUE	reported	igd	0.000125098	32.77101722
261932	1.60E-32	7140606	-0.0323462	0.00272358	17	ukb-b-13378	rs222852	G	A	0.430509	Birth weight || id:ukb-b-13378	TRUE	reported	igd	0.000513033	134.4478119
261932	2.10E-14	25652275	0.0213608	0.0027938	17	ukb-b-13378	rs9909342	A	G	0.384088	Birth weight || id:ukb-b-13378	TRUE	reported	igd	0.000215881	56.55792096
261932	4.10E-08	79945083	0.0157419	0.00286892	17	ukb-b-13378	rs7207516	A	G	0.663145	Birth weight || id:ukb-b-13378	TRUE	reported	igd	0.000110712	29.00207818
261932	8.70E-09	20711927	0.015827	0.00275089	18	ukb-b-13378	rs60839038	C	A	0.473932	Birth weight || id:ukb-b-13378	TRUE	reported	igd	0.000124907	32.72085259
261932	3.10E-08	60990022	0.015025	0.00271309	18	ukb-b-13378	rs2551402	A	C	0.480936	Birth weight || id:ukb-b-13378	TRUE	reported	igd	0.000112711	29.52577791
261932	1.40E-08	5618950	0.0176634	0.00311586	18	ukb-b-13378	rs4798379	T	C	0.25155	Birth weight || id:ukb-b-13378	TRUE	reported	igd	0.00011748	30.77527802
261932	2.10E-09	43596950	0.0253042	0.00422653	19	ukb-b-13378	rs115955629	T	G	0.115397	Birth weight || id:ukb-b-13378	TRUE	reported	igd	0.000130725	34.24523611
261932	1.00E-09	40721877	-0.0187041	0.00306302	19	ukb-b-13378	rs8106744	C	G	0.734144	Birth weight || id:ukb-b-13378	TRUE	reported	igd	0.000136562	35.77469192
261932	6.90E-12	54723546	-0.0188186	0.0027436	19	ukb-b-13378	rs255773	T	C	0.464661	Birth weight || id:ukb-b-13378	TRUE	reported	igd	0.000176185	46.15635342
261932	5.40E-11	4915341	-0.0188389	0.00287224	19	ukb-b-13378	rs2602708	A	G	0.670413	Birth weight || id:ukb-b-13378	TRUE	reported	igd	0.000156839	41.0872373
261932	7.60E-10	57273885	0.0172227	0.00279921	20	ukb-b-13378	rs2296526	C	T	0.631868	Birth weight || id:ukb-b-13378	TRUE	reported	igd	0.000137995	36.14993981
261932	7.30E-19	31327144	-0.0288533	0.00325305	20	ukb-b-13378	rs11698914	G	C	0.769702	Birth weight || id:ukb-b-13378	TRUE	reported	igd	0.000295144	77.32985591
261932	5.50E-17	39174880	0.0236637	0.00282569	20	ukb-b-13378	rs6029174	G	T	0.383391	Birth weight || id:ukb-b-13378	TRUE	reported	igd	0.000264757	69.36610533
261932	6.90E-09	62597694	-0.016002	0.0027618	20	ukb-b-13378	rs817329	G	T	0.594201	Birth weight || id:ukb-b-13378	TRUE	reported	igd	0.000123487	32.34906666
261932	5.40E-12	10693337	0.0186853	0.00270977	20	ukb-b-13378	rs2423514	G	A	0.461917	Birth weight || id:ukb-b-13378	TRUE	reported	igd	0.000173557	45.46780487
261932	1.00E-09	16339172	-0.0271141	0.00443905	21	ukb-b-13378	rs2229742	C	G	0.103659	Birth weight || id:ukb-b-13378	TRUE	reported	igd	0.000136616	35.78864354
261932	4.50E-13	42070374	-0.0333046	0.00459962	22	ukb-b-13378	rs41311445	C	A	0.095638	Birth weight || id:ukb-b-13378	TRUE	reported	igd	0.000191872	50.26663469
261932	1.10E-08	46443789	-0.0164346	0.00287409	22	ukb-b-13378	rs8139201	C	T	0.332509	Birth weight || id:ukb-b-13378	TRUE	reported	igd	0.000119894	31.40757509
261932	1.10E-11	29480905	-0.0192443	0.0028351	22	ukb-b-13378	rs5762980	G	A	0.651026	Birth weight || id:ukb-b-13378	TRUE	reported	igd	0.000168277	44.08430196
261932	1.50E-08	50356850	0.0174871	0.00308667	22	ukb-b-13378	rs1801645	T	C	0.740654	Birth weight || id:ukb-b-13378	TRUE	reported	igd	0.000117479	30.7749089
