# Supplementary material for: Causal relationship between birth weight, uric acid levels, and risk of gout: New insights from a bidirectional two-sample Mendelian randomization study
Source: Medicine (Baltimore). 2026 Jun 5;105(23):e49237. doi: 10.1097/MD.0000000000049237 (PMC13246114; doi:10.1097/MD.0000000000049237)
Supplement: Supplementary file 18 [file medi-105-e49237-s018.xls]

se.exposure	beta.exposure	pval.exposure	samplesize.exposure	chr.exposure	pos.exposure	id.exposure	SNP	effect_allele.exposure	other_allele.exposure	eaf.exposure	exposure	mr_keep.exposure	pval_origin.exposure	data_source.exposure	R2	F
0.0054	-0.061	1.40E-26	110347	1	145723739	ebi-a-GCST001791	rs1471633	C	A	NA	Urate levels || id:ebi-a-GCST001791	TRUE	reported	igd	NA	NA
0.0059	-0.048	1.04E-14	110347	1	155151493	ebi-a-GCST001791	rs11264341	T	C	NA	Urate levels || id:ebi-a-GCST001791	TRUE	reported	igd	NA	NA
0.0057	0.035	7.26E-09	110347	2	148716428	ebi-a-GCST001791	rs2307394	C	T	NA	Urate levels || id:ebi-a-GCST001791	TRUE	reported	igd	NA	NA
0.0061	0.037	9.36E-09	110347	2	121306440	ebi-a-GCST001791	rs17050272	A	G	NA	Urate levels || id:ebi-a-GCST001791	TRUE	reported	igd	NA	NA
0.0055	-0.077	1.31E-40	110347	2	27730940	ebi-a-GCST001791	rs1260326	C	T	NA	Urate levels || id:ebi-a-GCST001791	TRUE	reported	igd	NA	NA
0.0056	-0.048	2.66E-16	110347	3	53100214	ebi-a-GCST001791	rs6770152	T	G	NA	Urate levels || id:ebi-a-GCST001791	TRUE	reported	igd	NA	NA
0.01	-0.099	1.09E-19	110347	4	10404512	ebi-a-GCST001791	rs7654258	T	C	NA	Urate levels || id:ebi-a-GCST001791	TRUE	reported	igd	NA	NA
0.013	0.1	6.67E-14	110347	4	9573740	ebi-a-GCST001791	rs1825043	A	G	NA	Urate levels || id:ebi-a-GCST001791	TRUE	reported	igd	NA	NA
0.0072	0.051	2.35E-11	110347	4	10671323	ebi-a-GCST001791	rs6830367	C	G	NA	Urate levels || id:ebi-a-GCST001791	TRUE	reported	igd	NA	NA
0.0056	0.21	1.00E-200	110347	4	9915741	ebi-a-GCST001791	rs11722228	T	C	NA	Urate levels || id:ebi-a-GCST001791	TRUE	reported	igd	NA	NA
0.0091	0.22	4.44E-116	110347	4	89052323	ebi-a-GCST001791	rs2231142	T	G	NA	Urate levels || id:ebi-a-GCST001791	TRUE	reported	igd	NA	NA
0.0061	-0.038	2.00E-09	110347	5	72431482	ebi-a-GCST001791	rs17632159	C	G	NA	Urate levels || id:ebi-a-GCST001791	TRUE	reported	igd	NA	NA
0.0063	0.046	3.05E-12	110347	6	43804571	ebi-a-GCST001791	rs729761	G	T	NA	Urate levels || id:ebi-a-GCST001791	TRUE	reported	igd	NA	NA
0.0054	0.092	4.52E-60	110347	6	25821616	ebi-a-GCST001791	rs1165151	G	T	NA	Urate levels || id:ebi-a-GCST001791	TRUE	reported	igd	NA	NA
0.0062	-0.063	1.38E-21	110347	6	7102084	ebi-a-GCST001791	rs675209	C	T	NA	Urate levels || id:ebi-a-GCST001791	TRUE	reported	igd	NA	NA
0.0069	-0.05	6.68E-12	110347	7	72857049	ebi-a-GCST001791	rs1178977	G	A	NA	Urate levels || id:ebi-a-GCST001791	TRUE	reported	igd	NA	NA
0.0055	0.049	3.91E-17	110347	8	76478768	ebi-a-GCST001791	rs2941484	T	C	NA	Urate levels || id:ebi-a-GCST001791	TRUE	reported	igd	NA	NA
0.0091	-0.062	9.58E-11	110347	10	52649193	ebi-a-GCST001791	rs10761587	C	T	NA	Urate levels || id:ebi-a-GCST001791	TRUE	reported	igd	NA	NA
0.0071	0.074	6.48E-23	110347	10	61469538	ebi-a-GCST001791	rs1171614	C	T	NA	Urate levels || id:ebi-a-GCST001791	TRUE	reported	igd	NA	NA
0.0054	-0.043	4.51E-14	110347	11	65560620	ebi-a-GCST001791	rs642803	T	C	NA	Urate levels || id:ebi-a-GCST001791	TRUE	reported	igd	NA	NA
0.0059	-0.078	8.73E-36	110347	11	64334114	ebi-a-GCST001791	rs2078267	T	C	NA	Urate levels || id:ebi-a-GCST001791	TRUE	reported	igd	NA	NA
0.0054	-0.036	2.45E-10	110347	12	112007756	ebi-a-GCST001791	rs653178	T	C	NA	Urate levels || id:ebi-a-GCST001791	TRUE	reported	igd	NA	NA
0.007	-0.071	9.79E-22	110347	12	57844049	ebi-a-GCST001791	rs3741414	T	C	NA	Urate levels || id:ebi-a-GCST001791	TRUE	reported	igd	NA	NA
0.0063	0.043	9.78E-11	110347	15	76158983	ebi-a-GCST001791	rs1394125	A	G	NA	Urate levels || id:ebi-a-GCST001791	TRUE	reported	igd	NA	NA
0.0057	-0.044	5.20E-13	110347	15	99271135	ebi-a-GCST001791	rs6598541	G	A	NA	Urate levels || id:ebi-a-GCST001791	TRUE	reported	igd	NA	NA
0.0079	-0.047	2.36E-08	110347	16	69563890	ebi-a-GCST001791	rs7193778	T	C	NA	Urate levels || id:ebi-a-GCST001791	TRUE	reported	igd	NA	NA
0.0055	-0.038	4.74E-11	110347	17	53364788	ebi-a-GCST001791	rs7224610	A	C	NA	Urate levels || id:ebi-a-GCST001791	TRUE	reported	igd	NA	NA
