# Supplementary material for: Causal relationship between birth weight, uric acid levels, and risk of gout: New insights from a bidirectional two-sample Mendelian randomization study
Source: Medicine (Baltimore). 2026 Jun 5;105(23):e49237. doi: 10.1097/MD.0000000000049237 (PMC13246114; doi:10.1097/MD.0000000000049237)
Supplement: Supplementary file 21 [file medi-105-e49237-s021.xls]

	beta.exposure	chr.exposure	pos.exposure	se.exposure	samplesize.exposure	pval.exposure	id.exposure	SNP	effect_allele.exposure	other_allele.exposure	eaf.exposure	exposure	mr_keep.exposure	pval_origin.exposure	data_source.exposure
1	0.00546183	1	27021913	0.000955343	337159	1.08E-08	ukb-a-107	rs114165349	C	G	0.0235751	Non-cancer illness code self-reported: gout || id:ukb-a-107	TRUE	reported	igd
4	-0.00190808	1	145723120	0.00028807	337159	3.51E-11	ukb-a-107	rs10910845	C	A	0.537783	Non-cancer illness code self-reported: gout || id:ukb-a-107	TRUE	reported	igd
53	-0.00322976	2	27730940	0.000293591	337159	3.83E-28	ukb-a-107	rs1260326	C	T	0.607251	Non-cancer illness code self-reported: gout || id:ukb-a-107	TRUE	reported	igd
230	0.00197611	3	53031638	0.000307774	337159	1.36E-10	ukb-a-107	rs2564962	C	T	0.345261	Non-cancer illness code self-reported: gout || id:ukb-a-107	TRUE	reported	igd
283	0.00641057	4	9939205	0.00032167	337159	2.56E-88	ukb-a-107	rs938558	A	G	0.726799	Non-cancer illness code self-reported: gout || id:ukb-a-107	TRUE	reported	igd
458	-0.00174476	4	89270328	0.000289851	337159	1.75E-09	ukb-a-107	rs68155945	A	G	0.45344	Non-cancer illness code self-reported: gout || id:ukb-a-107	TRUE	reported	igd
514	0.0135423	4	89054667	0.000451317	337159	1.48E-197	ukb-a-107	rs4148155	G	A	0.113515	Non-cancer illness code self-reported: gout || id:ukb-a-107	TRUE	reported	igd
861	-0.0084261	4	100239319	0.000969401	337159	3.57E-18	ukb-a-107	rs1229984	C	T	0.977549	Non-cancer illness code self-reported: gout || id:ukb-a-107	TRUE	reported	igd
1176	-0.00577005	4	9704769	0.000963015	337159	2.08E-09	ukb-a-107	rs141982039	C	T	0.0249867	Non-cancer illness code self-reported: gout || id:ukb-a-107	TRUE	reported	igd
1195	0.00210912	4	10012878	0.000319964	337159	4.35E-11	ukb-a-107	rs3796833	T	C	0.278855	Non-cancer illness code self-reported: gout || id:ukb-a-107	TRUE	reported	igd
2131	-0.00177307	5	72431482	0.000312599	337159	1.41E-08	ukb-a-107	rs17632159	C	G	0.304268	Non-cancer illness code self-reported: gout || id:ukb-a-107	TRUE	reported	igd
2270	0.00263457	6	25813150	0.000289627	337159	9.38E-20	ukb-a-107	rs1165196	A	G	0.567643	Non-cancer illness code self-reported: gout || id:ukb-a-107	TRUE	reported	igd
2383	-0.00301105	7	73015369	0.000427462	337159	1.87E-12	ukb-a-107	rs13240065	A	G	0.12925	Non-cancer illness code self-reported: gout || id:ukb-a-107	TRUE	reported	igd
2392	0.00244908	10	61469090	0.000340697	337159	6.57E-13	ukb-a-107	rs1171615	T	C	0.768861	Non-cancer illness code self-reported: gout || id:ukb-a-107	TRUE	reported	igd
2499	-0.00183543	11	64330324	0.000311327	337159	3.74E-09	ukb-a-107	rs523237	C	A	0.691455	Non-cancer illness code self-reported: gout || id:ukb-a-107	TRUE	reported	igd
2528	0.00300301	11	64353029	0.000318097	337159	3.73E-21	ukb-a-107	rs561193	G	A	0.285423	Non-cancer illness code self-reported: gout || id:ukb-a-107	TRUE	reported	igd
2703	-0.00187091	12	122528460	0.000287229	337159	7.35E-11	ukb-a-107	rs36126817	G	A	0.478406	Non-cancer illness code self-reported: gout || id:ukb-a-107	TRUE	reported	igd
2757	-0.00258249	12	57843711	0.000333565	337159	9.81E-15	ukb-a-107	rs2229357	A	G	0.244676	Non-cancer illness code self-reported: gout || id:ukb-a-107	TRUE	reported	igd
2769	0.00202371	15	90658679	0.000343308	337159	3.76E-09	ukb-a-107	rs7163762	A	G	0.229467	Non-cancer illness code self-reported: gout || id:ukb-a-107	TRUE	reported	igd
2793	0.00219353	16	69742387	0.000398525	337159	3.71E-08	ukb-a-107	rs56125990	G	A	0.154068	Non-cancer illness code self-reported: gout || id:ukb-a-107	TRUE	reported	igd
2795	-0.00204893	22	44324730	0.00034818	337159	3.99E-09	ukb-a-107	rs738408	T	C	0.216187	Non-cancer illness code self-reported: gout || id:ukb-a-107	TRUE	reported	igd
